# Supplementary material for: Transcriptional and Metabolic Profiling of Arabidopsis thaliana Transgenic Plants Expressing Histone Acetyltransferase HAC1 upon the Application of Abiotic Stress—Salt and Low Temperature
Source: Metabolites. 2023 Sep 5;13(9):994. doi: 10.3390/metabo13090994 (PMC10536276; doi:10.3390/metabo13090994)
Supplement: Supplementary file 1 [file metabolites-13-00994-s001.zip]

Archive with 1 entries (1 files):
- metabolites-2586379-supplementary.pdf
